# Supplementary material for: A Homozygous PPP1R21 Splice Variant Associated with Severe Developmental Delay, Absence of Speech, and Muscle Weakness Leads to Activated Proteasome Function
Source: Mol Neurobiol. 2023 Jan 24;60(5):2602–18. doi: 10.1007/s12035-023-03219-9 (PMC10039818; doi:10.1007/s12035-023-03219-9)
Supplement: Supplementary file 1 — Supplementary file1 Dysregulated proteins their localizations, functions and associated diseases (XLSX 15 KB) [file 12035_2023_3219_MOESM1_ESM.xlsx]

## Sheet: Tabelle1
Protein	Localization	HGNC approved Gene name (MIM)	Fold change	Associated disease (Phenotype MIM number)	Description of protein function (UniProt)
Proteins showing significant up-regulation
Sacsin	Cytoplasm and Cytosol	SACS, * 604490	3.8	# 270550 SPASTIC ATAXIA, CHARLEVOIX-SAGUENAY TYPE; SACS	Co-chaperone which acts as a regulator of the Hsp70 chaperone machinery and may be involved in the processing of other ataxia-linked proteins.
Supervillin	Cytoskeleton, Plasma membrane	SVIL, * 604126	2.5	# 619040 MYOFIBRILLAR MYOPATHY 10; MFM10	Forms a high-affinity link between the actin cytoskeleton and the membrane. Is among the first costameric proteins to assemble during myogenesis and it contributes to myogenic membrane structure and differentiation
Neprilysin	Plasma membrane	MME, * 120520	3.4	# 617017 CHARCOT-MARIE-TOOTH DISEASE, AXONAL, TYPE 2T; CMT2T	Thermolysin-like specificity, but is almost confined on acting on polypeptides of up to 30 amino acids. Biologically important in the destruction of opioid peptides such as Met- and Leu-enkephalins by cleavage of a Gly-Phe bond. Able to cleave angiotensin-1, angiotensin-2 and angiotensin 1-9. Involved in the degradation of atrial natriuretic factor (ANF) and brain natriuretic factor (BNP(1-32)).
				# 617018 SPINOCEREBELLAR ATAXIA 43; SCA43
Huntingtin	Endosome, Nucleus, Cytoplasm and Cytsol	HTT, * 613004	2.2	# 143100 HUNTINGTON DISEASE; HD	May play a role in microtubule-mediated transport or vesicle function.
				# 617435 LOPES-MACIEL-RODAN SYNDROME; LOMARS
Dynamin-1	Cytoskeleton, Cytoplasm and Cytsol	DNM1, * 602377	3.5	# 616346 DEVELOPMENTAL AND EPILEPTIC ENCEPHALOPATHY 31; DEE31	Microtubule-associated force-producing protein involved in producing microtubule bundles and able to bind and hydrolyze GTP. Most probably involved in vesicular trafficking processes. Involved in receptor-mediated endocytosis
Excitatory amino acid transporter 1	Plasma membrane	SLC1A3, * 600111	9	# 612656 EPISODIC ATAXIA, TYPE 6; EA6	Sodium-dependent, high-affinity amino acid transporter that mediates the uptake of L-glutamate and also L-aspartate and D-aspartate. Regulates the removal of released glutamate from the synaptic cleft, which is essential for terminating the postsynaptic action of glutamate
Cerebellar degeneration-related protein 2-like	unknown	CDR2L, no MIM	7	no disease associated	Associated with degeneration of the cerebellum.
Neuronal calcium sensor 1	Golgi apparatus, Plasma membrane, Cytoplasm and Cytsol	NCS1, * 603315	5	no disease associated	Involved in long-term synaptic plasticity through its interaction with PICK1 (By similarity). May also play a role in neuron differentiation through inhibition of the activity of N-type voltage-gated calcium channel.
Hyccin	Plasma membrane, Cytoplasm and Cytsol	FAM126A, * 610531	3.1	# 610532 LEUKODYSTROPHY, HYPOMYELINATING, 5; HLD5	Its role in oligodendrocytes formation probably explains its importance in myelination of the central and peripheral nervous system descriptionA hypomyelinating leukodystrophy associated with congenital cataract. It is clinically characterized by congenital cataract, progressive neurologic impairment, and diffuse myelin deficiency. Affected individuals experience progressive pyramidal and cerebel…
Beta-1-Synthrophin	Cytoskeleton, Plasma membrane	SNTB1, no MIM	2.9	no disease associated	Adapter protein that binds to and probably organizes the subcellular localization of a variety of membrane proteins. May link various receptors to the actin cytoskeleton and the dystrophin glycoprotein complex.
Dynein axonemal assembly factor 5	Cytoplasm and Cytsol	DNAAF5, * 614864	2.3	# 614874 CILIARY DYSKINESIA, PRIMARY, 18; CILD18	axonemal - Cytoplasmic protein involved in the delivery of the dynein machinery to the motile cilium. It is required for the assembly of the axonemal dynein inner and outer arms, two structures attached to the peripheral outer doublet A microtubule of the axoneme, that play a crucial role in cilium motility Ciliary dyskinesia - The disease is caused by mutations affecting the gene represented in …
Neurabin-2	Cytoskeleton, Cytoplasm and Cytsol, Plasma membrane, Nucleus	PPP1R9B, * 603325	2.0	no disease associated	seems to act as a scaffold protein in multiple signaling pathways. Modulates excitatory synaptic transmission and dendritic spine morphology. Binds to actin filaments (F-actin) and shows cross-linking activity. Binds along the sides of the F-actin. May play an important role in linking the actin cytoskeleton to the plasma membrane at the synaptic junction.
Ataxin-10	Perinuclear region	ATXN10, * 611150	2	# 603516 SPINOCEREBELLAR ATAXIA 10; SCA10	Necessary for the survival of cerebellar neurons. Induces neuritogenesis by activating the Ras-MAP kinase pathway. May play a role in the maintenance of a critical intracellular glycosylation level and homeostasis.
Proteins showing significant down-regulation
Tropomyosin alpha-1 chain	Cytoskeleton	TPM1, * 191010	0.04	# 611878 CARDIOMYOPATHY, DILATED, 1Y; CMD1Y	Binds to actin filaments in muscle and non-muscle cells (PubMed:23170982). Plays a central role, in association with the troponin complex, in the calcium dependent regulation of vertebrate striated muscle contraction (PubMed:23170982). Smooth muscle contraction is regulated by interaction with caldesmon. In non-muscle cells is implicated in stabilizing cytoskeleton actin filaments. Cardiomyopathy…
				# 115196 CARDIOMYOPATHY, FAMILIAL HYPERTROPHIC, 3; CMH3
				LEFT VENTRICULAR NONCOMPACTION 9, INCLUDED; LVNC9, INCLUDED
Tencascin-X	Extracellular region or secreted	TNXB, * 600985	0.08	# 606408 EHLERS-DANLOS SYNDROME, CLASSIC-LIKE; EDSCLL	Appears to mediate interactions between cells and the extracellular matrix. Substrate-adhesion molecule that appears to inhibit cell migration. Accelerates collagen fibril formation. May play a role in supporting the growth of epithelial tumors.
				# 615963 VESICOURETERAL REFLUX 8; VUR8
Fibulin-5	Extracellular region or secreted	FBLN5, * 604580	0.15	# 614434 CUTIS LAXA, AUTOSOMAL DOMINANT 2; ADCL2	Essential for elastic fiber formation, is involved in the assembly of continuous elastin (ELN) polymer and promotes the interaction of microfibrils and ELN (PubMed:18185537). Stabilizes and organizes elastic fibers in the skin, lung and vasculature (By similarity). Promotes adhesion of endothelial cells through interaction of integrins and the RGD motif. Vascular ligand for integrin receptors whi…
				# 219100 CUTIS LAXA, AUTOSOMAL RECESSIVE, TYPE IA; ARCL1A
				# 608895 NEUROPATHY, HEREDITARY, WITH OR WITHOUT AGE-RELATED MACULAR DEGENERATION; HNARMD
				# 608895 MACULAR DEGENERATION, AGE-RELATED, 3, ARMD3
CD166	Plasma membrane	ALCAM, * 601662	0.17	no disease associated	Cell adhesion molecule that mediates both heterotypic cell-cell contacts via its interaction with CD6, as well as homotypic cell-cell contacts Mediates attachment of dendritic cells onto endothelial cells via homotypic interaction Promotes neurite extension, axon growth and axon guidance; axons grow
Glia-derived-Nexin	Extracellular region or secreted	SERPINE2, * 177010	0.2	no disease associated	Serine protease inhibitor with activity toward thrombin, trypsin, and urokinase. Promotes neurite extension by inhibiting thrombin. Binds heparin.
Atlastin-3	Endoplasmic reticulum	ATL3, * 609369	0.23	# 615632 NEUROPATHY, HEREDITARY SENSORY, TYPE IF; HSN1F	GTPase tethering membranes through formation of trans-homooligomers and mediating homotypic fusion of endoplasmic reticulum membranes. Functions in endoplasmic reticulum tubular network biogenesis
Neuropilin1	Extracellular region or secreted, Mitochondrion, Cytoplasm and Cytosol, Plasma membrane	NRP1, * 602069	0.3	no disease associated	Receptor involved in the development of the cardiovascular system, in angiogenesis, in the formation of certain neuronal circuits and in organogenesis outside the nervous system.
Filamin C	Cytoplasm and Cytsol, Cytoskeleton	FLNC, * 102565	0.4	# 617047 CARDIOMYOPATHY, FAMILIAL HYPERTROPHIC, 26; CMH26	Muscle-specific filamin, which plays a central role in muscle cells, probably by functioning as a large actin-cross-linking protein. May be involved in reorganizing the actin cytoskeleton in response to signaling events, and may also display structural functions at the Z lines in muscle cells. Critical for normal myogenesis and for maintaining the structural integrity of the muscle fibers. A slow…
				# 617047 CARDIOMYOPATHY, FAMILIAL RESTRICTIVE, RCM5
				# 614065 MYOPATHY, DISTAL, 4; MPD4
				# 609524 MYOPATHY, MYOFIBRILLAR, 5; MFM5
Tropomyosin beta chain	Cytoplasm, Cytoskeleton	TPM2, * 190990	0.4	# 108120 ARTHROGRYPOSIS, DISTAL, TYPE 1A; DA1A	Binds to actin filaments in muscle and non-muscle cells. Plays a central role, in association with the troponin complex, in the calcium dependent regulation of vertebrate striated muscle contraction. Smooth muscle contraction is regulated by interaction with caldesmon. In non-muscle cells is implicated in stabilizing cytoskeleton actin filaments. The non-muscle isoform may have a role in agonist-…
				# 108120 ARTHROGRYPOSIS, DISTAL, TYPE 2B4
				# 609285 CAP MYOPATHY 2, CAPM2
				# 609285 NEMALINE MYOPATHY 4; NEM4
